# Supplementary material for: Red blood cell distribution width to albumin ratio and systemic immune-inflammatory index as predictors of mortality in severe pneumonia: A retrospective cohort analysis
Source: PLoS One. 2026 Jul 13;21(7):e0353695. doi: 10.1371/journal.pone.0353695 (PMC13362150; doi:10.1371/journal.pone.0353695)
Supplement: S1 Data — (XLSX) [file pone.0353695.s001.xlsx]

## Sheet: Sheet1
No.	Prognosis	group	Age	Gender（0 F;1M）	Follow-up time	BMI	Smoking（0:No;1:Yes）	drinking(0:No;1:Yes）	CRP	D-dimer	PCT	IL-6	ALT	AST	UA	RDW	ALB	RDW/ALB	PLT ×10⁹	Neutrophils×10⁹	Lymphocyte×10⁹	SII
1	Survival	0	56	1	5	20.8	1	0	6.55	450	0.07	466.73	38.4	110.5	155	14.2	36.8	0.38587	375	5.88	1.155	1909.09
2	Survival	0	52	1	12	19.9	1	1	54.79	19585	0.11	25.6	34	42	106	13.6	26.7	0.509363	102	10.6	0.92	1175.22
3	Survival	0	68	1	28	19.9	1	0	5.83	420	0.2	22.6	51.8	29	204	13.4	35.5	0.377465	186	7.3	1.185	1145.82
4	Survival	0	65	1	28	29.1	1	0	54.14	449	0.14	9.34	156.4	117	354	14.6	40.5	0.360494	176	9.66	1.28	1328.25
5	Survival	0	88	1	15	22	0	0	41.96	1388	0.15	39.7	37.3	32	286	13.4	40.6	0.330049	295	8.34	0.73	3370.27
6	Survival	0	83	0	22	21	1	0	55.2	1234	1.32	194.04	46	169.4	293	13.3	30.9	0.430421	395	7.6	0.52	5773.08
7	Survival	0	87	1	12	19.3	0	0	43.97	1192	1.99	152.3	26	55	314	13.1	40	0.3275	281	9.62	0.615	4395.48
8	Survival	0	79	1	26	25.9	1	0	49.22	752	0.23	34.03	31.5	65.5	447	13.5	38.3	0.35248	199	7.3	0.725	2003.72
9	Survival	0	48	1	25	19.3	1	0	89.47	613	0.16	8.6	18.3	30.1	265	12.2	33	0.369697	89	7.32	1.155	564.052
10	Survival	0	81	1	11	20.2	0	1	25.11	1020	0.13	56.12	65	83	252	12.4	35.2	0.352273	310	4.34	1.295	1038.92
11	Survival	0	68	0	18	22.3	0	0	195.27	1359	2.18	18.13	25.2	35.3	413	15.3	30.2	0.506623	297	8.26	1.115	2200.2
12	Survival	0	67	0	17	21	0	0	57.86	2140	2.77	5.5	39.9	49.5	482	12.7	26.4	0.481061	145	4.62	1.21	553.636
13	Survival	0	71	1	28	20.1	1	0	11.72	1140	0.06	19.98	17.4	29.4	346	13.8	35.9	0.384401	89	8.4	0.985	758.985
14	Survival	0	61	1	8	20.2	1	0	184.07	2025	25.17	1446.61	24.7	72.1	225	13.9	28.9	0.480969	281	8.4	1.12	2107.5
15	Survival	0	86	1	12	23	1	0	56.38	268	0.47	12.44	104	130.1	133	14.1	34.2	0.412281	279	11.6	1.32	2451.82
16	Survival	0	78	0	6	20.2	0	0	72.86	2520	2.12	4.62	129.9	161.1	435	12.9	32.4	0.398148	275	9.78	1.385	1941.88
17	Survival	0	70	1	18	22	0	0	44.53	588	0.18	17.14	20	31	397	13.2	42.6	0.309859	352	10.94	1.19	3236.03
18	Survival	0	81	0	9	20.2	0	0	29.37	1617	0.07	15.29	20	34	345	13.3	40	0.3325	218	6.98	0.755	2015.42
19	Survival	0	74	1	28	21.5	0	0	21.84	1314	0.18	25.3	36.1	44.9	269	12.5	33.9	0.368732	416	8.74	1.475	2464.98
20	Survival	0	76	0	15	21.8	1	0	148.2	1303	63.61	35.73	30	58	319	13.2	30.6	0.431373	123	6.28	0.955	808.838
21	Survival	0	70	1	16	23.1	0	1	55.2	2000	27.94	239.46	33	81	273	14.2	23.5	0.604255	284	9.24	1.37	1915.45
22	Survival	0	80	0	11	19.9	1	0	88.11	913	0.22	10.67	29.9	33.1	209	13.2	32.4	0.407407	240	4.22	0.535	1893.08
23	Survival	0	68	1	8	20.6	0	1	77.41	732	0.29	8.01	22	34	229	12.7	32.9	0.386018	95	5.04	1.15	416.348
24	Survival	0	52	1	28	19.9	0	1	54.79	19585	0.11	25.6	34	42	106	13.1	26.7	0.490637	147	8.26	1.135	1069.8
25	Survival	0	68	1	12	27	1	0	5.83	420	0.2	32.4	51.8	29	204	13.9	35.5	0.391549	66	6.7	1.195	370.042
26	Survival	0	84	1	14	26	1	0	30.03	792	0.06	10.37	15.4	36.5	224	12.6	30	0.42	195	11	0.805	2664.6
27	Survival	0	59	1	8	20.5	0	0	3.3	346	0.14	24.3	15	28	425	13.6	55.3	0.245931	285	5.98	1.225	1391.27
28	Survival	0	84	0	15	23.2	0	0	43.55	933	0.04	6.98	17.2	18.1	269	14.3	25.8	0.554264	160	8.36	0.965	1386.11
29	Survival	0	93	1	28	19	0	0	80.81	1893	0.94	7.57	22.9	23.2	345	13.5	51.2	0.263672	343	11.64	1.285	3107.02
30	Survival	0	72	0	11	23.2	0	0	63.65	1583	0.37	52.25	40	55	285	14.1	30.4	0.463816	210	8.72	1.23	1488.78
31	Survival	0	86	1	17	19.9	0	1	18.7	1294	0.65	15.01	87	243	309	13.2	48.6	0.271605	190	11.42	0.505	4296.63
32	Survival	0	76	0	20	20	0	0	15.2	13084	0.09	18.7	35.4	23.7	176	14.3	25.3	0.565217	122	11.82	1.34	1076.15
33	Survival	0	56	1	12	21	1	1	213.9	910	0.07	55.2	88	52	298	13	45.2	0.287611	356	9.16	0.775	4207.69
34	Survival	0	77	0	28	20.9	1	0	18.9	1407	0.46	11.91	20	35	492	15.2	40.2	0.378109	87	8.2	0.62	1150.65
35	Survival	0	63	1	21	26.3	0	0	143.03	3940	0.23	29.29	409	379.3	199	14.6	23	0.634783	325	9.28	0.85	3548.24
36	Survival	0	76	0	12	27	1	0	48.91	688	0.21	25.3	68.3	44.7	198	13.6	24.8	0.548387	295	7.38	1.39	1566.26
37	Survival	0	72	0	15	20.8	0	0	18.64	4671	0.08	37.15	97	78.1	270	13.7	27	0.507407	354	4.64	0.92	1785.39
38	Survival	0	79	1	8	18.9	1	0	98.22	773	4.28	32.04	19	24	326	12.9	44.2	0.291855	140	6.76	1.075	880.372
39	Survival	0	74	0	28	15.9	1	1	13.11	5097	0.16	8.76	83.8	45.9	209	13.6	36.5	0.372603	86	10.24	1.265	696.158
40	Survival	0	71	1	14	18	1	0	104.06	3639	1.79	100.23	65	210	132	12.5	31.8	0.393082	94	4.1	0.89	433.034
41	Survival	0	83	0	13	22.5	0	0	106.84	712	0.44	15.3	25	34	208	13.2	30.3	0.435644	116	8.78	1.16	878
42	Survival	0	84	1	11	21.3	0	0	88.85	1636	6.13	27.78	17	63.6	274	13.2	33.8	0.390533	180	8.58	1.43	1080
43	Survival	0	86	1	8	25.1	1	0	44.46	1008	0.33	29.49	46.2	54.8	212	12.9	35.2	0.366477	125	5.78	1	722.5
44	Survival	0	64	1	17	19.9	1	0	21.85	403	0.05	52.3	18.5	19.5	223	12.6	42.5	0.296471	421	5	0.72	2923.61
45	Survival	0	76	0	9	19.1	0	0	79.35	13084	0.09	18.7	35.4	23.7	176	13.2	25.3	0.521739	155	5.02	1.01	770.396
46	Survival	0	52	0	28	21.4	0	0	18.23	17773	0.14	8.75	28	29	361	13.5	37.9	0.356201	102	9.06	0.79	1169.77
47	Survival	0	73	1	7	24.6	0	1	0.56	2249	0.05	3.29	17.2	21.9	318	14.3	37.1	0.385445	198	5.22	0.54	1914
48	Survival	0	48	0	28	21	0	0	4.26	710	1.3	5.42	24	21.7	254	14.7	37.9	0.387863	178	9.32	1.065	1557.71
49	Survival	0	46	0	12	19.6	0	1	161.46	1372	6.5	17.99	84.3	165.1	224	14.2	42.8	0.331776	241	4.46	0.915	1174.71
50	Survival	0	55	1	11	23.1	1	0	150.72	5924	0.31	43.36	31.9	38.4	285	13.8	34.3	0.402332	398	9.92	1	3948.16
51	Survival	0	68	0	15	20	0	0	50.96	698	0.07	65.03	50	14.5	321	13.8	46.2	0.298701	142	7.02	0.86	1159.12
52	Survival	0	57	0	28	22	0	0	14.47	5326	0.27	3.47	16.5	28.6	280	13.7	28.2	0.485816	212	5.34	1.205	939.485
53	Survival	0	60	0	16	19.2	0	0	148.72	693	1.25	14.6	74.3	67.6	201	13.3	42.6	0.312207	312	6.62	0.555	3721.51
54	Survival	0	75	0	20	20.8	0	0	193.25	6721	0.37	23.31	24.9	25.5	431	13	27.9	0.46595	353	10.4	1.255	2925.26
55	Survival	0	74	1	12	21.1	1	1	20.46	422	0.07	28.6	27.5	21.2	220	13.3	35.5	0.374648	122	8.62	1.11	947.423
56	Survival	0	67	0	11	25.9	0	0	90.09	1658	1.23	27.1	40.7	99.1	197	13	30.9	0.420712	203	6.3	1.455	878.969
57	Survival	0	70	0	11	18	0	0	31.87	1975	0.16	16.83	24.6	16.6	303	13.1	30.1	0.435216	100	11.02	0.685	1608.76
58	Survival	0	46	1	12	19.8	0	0	200	1984	0.35	323.9	62	107	341	13.5	37.2	0.362903	309	8.88	1.23	2230.83
59	Survival	0	83	0	13	20.6	0	0	94.73	20925	1.5	57.03	201	105	548	14.1	34.3	0.411079	401	5.12	1.115	1841.36
60	Survival	0	67	0	14	21.8	0	0	14.63	868	0.14	6.73	41.9	24.5	297	13.4	33	0.406061	219	11.88	0.525	4955.66
61	Survival	0	78	0	7	26	0	0	138.798	479	0.16	1.52	39.58	42.45	287	12.7	39.2683	0.323416	157	8.58	1.1	1224.6
62	Survival	0	70	1	28	19.1	1	0	96.8504	890	0.24	4.63	50.45	56.18	224	14.9	38.3792	0.388231	192	8.18	0.84	1869.71
63	Survival	0	85	0	5	20	0	0	24.2001	915	3.12	97.7957	49.44	59.63	234	14.6	34.903	0.418302	389	6.5	1.22	2072.54
64	Survival	0	76	0	4	25.7	0	1	6.47554	937	2.77	4.26	51.67	70.14	261	12.6	38.9707	0.32332	112	4.82	1.01	534.495
65	Survival	0	76	1	7	20.1	1	0	13.4182	526	0.15	154.849	42.1	71.6	424	14.44	44.3979	0.32524	292	9.8	0.89	3215.28
66	Survival	0	70	0	7	18.5	0	1	149.961	820	12.69	3.2	72.17	45.24	155	14.2	45.2	0.314159	247	5.42	0.89	1504.2
67	Survival	0	80	1	15	26.7	1	1	11.343	909	0.47	12.3646	38.71	48.53	179	15.9	39.8	0.399497	383	7.14	0.58	4714.86
68	Survival	0	68	1	11	19.1	0	0	86.207	988	2.12	5.2	31.04	45.32	276	13.8	42.426	0.325272	178	8.56	0.545	2795.74
69	Survival	0	52	0	16	18.1	0	0	29.8647	357	0.18	60.6266	67.75	49.2	329	13.5	44.738	0.301757	301	11.06	0.86	3871
70	Survival	0	68	1	6	21.3	0	0	33.0103	334	0.12	58.4303	50.9	47.12	189	14.2	38.0969	0.372734	122	11.12	1.155	1174.58
71	Survival	0	84	1	23	22.9	1	0	61.9434	977	0.18	32.6	50.59	45.8	272	13.5	30.0123	0.449815	386	7.96	0.655	4690.93
72	Survival	0	62	0	15	24.7	0	0	132.657	12536	63.61	30.9957	71.45	49.82	254	15.14	45.1592	0.335259	342	11.44	1.01	3873.74
73	Survival	0	84	1	9	18.5	1	0	105.228	481	27.94	49.959	33.98	62.81	240	13.86	36.8369	0.376253	358	8.06	1.39	2075.88
74	Survival	0	61	1	14	29	0	1	35.69	783	0.22	129.581	38.73	61.78	284	12.9	38.5	0.335065	219	9.24	1.45	1395.56
75	Survival	0	75	1	11	20	1	0	87.7756	335	0.35	52.4325	53.29	44.09	151	13.3	40.4803	0.328555	368	7.1	0.735	3554.83
76	Survival	0	86	0	8	21.1	0	1	70.1668	8852	0.11	9.25977	57.23	68	270	14.1	40.3627	0.349332	216	11.5	0.94	2642.55
77	Survival	0	76	0	12	28.8	0	0	25.1	951	0.65	20.936	51.81	64.23	248	13.9	37.8394	0.367342	197	11.74	1.2	1927.32
78	Survival	0	56	1	7	22.7	0	0	78.8485	661	0.06	238.357	54.45	62.89	223	13.8	39.5015	0.349353	326	8.02	0.59	4431.39
79	Survival	0	74	1	13	20.3	1	0	40.6361	1563	2.25	14.5054	70.7	61.42	319	15.32	30.4552	0.503034	217	5.6	0.565	2150.8
80	Survival	0	63	0	6	26.1	0	0	69.454	488	3.25	55.35	67.67	38.9	383	14.3	39.4605	0.362387	253	7.34	1.48	1254.74
81	Survival	0	68	0	17	18.9	0	0	96.2968	451	0.94	228.261	61.1	62.15	379	15.95	38.8692	0.41035	148	9.72	0.825	1743.71
82	Survival	0	72	1	18	17.6	0	0	12.63	1452	0.37	93.1348	64.77	71.54	239	13.5	34.6437	0.389681	180	8.06	1.145	1267.07
83	Survival	0	74	0	15	27	0	0	123.645	357	0.65	26.12	37.36	37.99	279	13.8	35.7276	0.386256	256	10.54	1.135	2377.3
84	Survival	0	68	1	9	29.2	0	1	4.40084	2536	1.12	182.021	55.7	42.19	437	14.2	39.5	0.359494	168	10.42	1.29	1357.02
85	Survival	0	59	1	11	25.1	1	0	39.5395	913	0.07	13.3305	62.97	63.88	220	13.4	38.8216	0.345169	181	9.38	0.875	1940.32
86	Survival	0	48	0	12	25.6	0	0	27.8072	800	0.46	12.8512	29.25	53.22	160	13.69	48.6	0.281687	398	11.44	1.22	3732.07
87	Survival	0	67	0	18	21.4	0	0	89.7771	7412	0.23	131.997	43.12	38.37	384	12.89	41.748	0.308758	248	7.82	0.675	2873.13
88	Survival	0	81	0	13	20.4	0	0	29.1165	935	0.21	111.547	55.91	65.97	138	17.24	40.7232	0.423345	320	9.84	0.91	3460.22
89	Survival	0	75	1	8	20	1	0	141.105	436	0.08	11.63	33.39	43.99	198	14.3	43.6516	0.327594	132	11.86	1.295	1208.9
90	Survival	0	73	0	6	24.3	0	0	11.4656	787	4.28	6.88483	35.89	47.6	210	12.6	46.5	0.270968	279	6.26	0.835	2091.66
91	Survival	0	77	1	7	19.3	0	0	87.4836	871	0.16	59.0398	70.64	72.24	292	12.9	42.2	0.305687	149	8.28	0.93	1326.58
92	Survival	0	67	0	15	24.4	0	0	83.1527	3621	1.79	66.9361	35.56	29.17	226	12.9	40.7655	0.316444	264	9.88	0.57	4576
93	Survival	0	42	1	3	22.2	1	1	6.55708	601	0.44	22.1	38.39	64.53	395	14.8	48.6	0.304527	170	9.94	1.85	913.405
94	Survival	0	52	1	15	19	1	0	149.725	1224	6.13	2.04	42.96	37.11	258	13.6	32.0977	0.423706	177	9.98	1.35	1308.49
95	Survival	0	65	0	7	22.5	0	0	59.9748	730	1.23	69.0252	60.49	31.32	241	13.4	42.6	0.314554	272	5.04	1.295	1058.59
96	Survival	0	82	1	6	21.7	1	0	59.6863	927	2.36	69.4681	42.16	54.42	154	14.91	42.8	0.348364	124	8.56	1.475	719.62
97	Survival	0	82	1	9	20.1	0	0	11.5255	438	1.24	1.37	48.81	56.87	289	12.8	30.6727	0.417309	247	5.74	0.9	1575.31
98	Survival	0	70	0	17	25.4	0	0	11.25	834	0.14	94.4893	32.93	63.33	238	17.02	40.7335	0.417838	401	10.42	1.47	2842.46
99	Survival	0	73	1	12	24	0	0	29.4722	482	1.3	168.637	45.44	42.44	251	13.4	46.3	0.289417	176	7.12	1.075	1165.69
100	Survival	0	74	1	7	21.4	0	1	76.1688	622	1.3	68.3889	69.06	28.72	352	14.3	39.941	0.358028	406	5.38	1.195	1827.85
101	Survival	0	62	1	8	27.2	1	0	55.8923	658	6.5	56.1906	54.81	55.31	181	14.72	44	0.334545	356	7.44	1.36	1947.53
102	Survival	0	70	1	6	21	0	0	54.6676	411	0.21	10.3	56.98	52.99	313	12.9	24.3048	0.530759	137	6.72	0.695	1324.66
103	Survival	0	69	0	12	22.2	0	0	7.97701	809	0.07	6.32	68.28	49.67	216	14.1	45.6685	0.308746	348	9.66	0.98	3430.29
104	Survival	0	54	1	14	24.8	0	0	11.36	1425	0.15	4.25	38.12	32.11	334	12.55	37.6087	0.333699	397	5.46	1.195	1813.91
105	Survival	0	39	1	5	23.6	0	0	56.7919	775	1.25	15.36	56.33	46.92	284	13.8	36.5666	0.377394	100	8.44	0.875	964.571
106	Survival	0	44	1	10	24.9	0	0	48.6525	746	0.37	47.63	69.62	40.4	201	14.71	46.8	0.314316	240	11.28	0.88	3076.36
107	Survival	0	61	0	6	22.6	0	0	60.5714	781	0.07	1.23	32.5	44.97	355	13.2	44.2	0.298643	352	6.7	1.195	1973.56
108	Survival	0	63	1	10	19.1	1	1	88.6836	356	1.23	86.7859	61.92	45.05	320	13.61	48.2	0.282365	218	11	0.805	2978.88
109	Survival	0	72	0	7	26	0	0	79.0012	478	0.25	2.36	41.91	49.88	295	12.3	33.9832	0.361943	416	5.98	1.225	2030.76
110	Survival	0	68	1	5	26	0	1	3.21931	1152	0.35	4.23	61.14	39.72	265	13.43	39.3693	0.341129	123	7.04	0.965	897.326
111	Survival	0	58	1	12	27.2	1	0	46.6066	966	1.5	68.8224	64.3	43.42	233	12.28	44.6708	0.2749	284	11.64	1.285	2572.58
112	Survival	0	59	0	4	18.8	0	0	15.1667	1402	0.32	33.5427	31.38	39.89	394	12.39	31.3878	0.394739	240	8.72	1.23	1701.46
113	Survival	0	77	1	18	20.7	0	0	118.112	766	0.25	4.3	64.26	61.74	430	12.9	37.1395	0.347339	95	11.42	0.505	2148.32
114	Survival	0	45	1	9	21.3	0	0	150.571	480	0.31	7.3	35.85	41.92	339	12.94	35.8485	0.360964	147	8.42	1.34	923.687
115	Survival	0	63	0	14	20.9	0	0	84.8684	730	0.24	8.21	66.91	30.62	185	15.34	38.6	0.397409	215	9.16	0.775	2541.16
116	Survival	0	73	1	11	22.1	1	0	77.0935	332	0.15	271.188	70.72	35.75	437	12.8	30.5876	0.418471	195	4.58	0.62	1440.48
117	Survival	0	81	0	8	20.1	0	0	17.1687	359	0.36	14.36	31.14	40.8	157	14.3	44.1674	0.323769	285	9.28	1.495	1769.1
118	Survival	0	68	1	5	21.8	1	0	103.666	793	0.15	148.83	56.93	65.71	260	12.6	45.9075	0.274465	160	7.08	1.39	814.964
119	Survival	0	62	0	4	29.2	0	0	64.2814	379	15.36	15.84	68.79	34.01	218	14.6	45.4634	0.321137	343	4.64	0.92	1729.91
120	Survival	0	84	1	8	21.8	0	0	88.9556	618	0.22	11	64.53	70.19	368	16.42	37.6588	0.43602	210	6.76	1.075	1320.56
121	Survival	0	87	1	26	18.9	0	0	51.8569	687	0.35	83.5612	50.08	31.48	385	14.88	32.4109	0.459105	312	10.24	1.265	2525.6
122	Survival	0	52	1	14	28.3	0	0	73.8752	954	22.36	13.2	68.36	51.54	195	13.8	45.8559	0.300943	353	7.08	0.89	2808.13
123	Survival	0	62	0	8	18.8	0	0	30.8035	792	0.65	11.4994	57.11	49.79	186	14.9	35.9115	0.414909	205	8.78	1.16	1551.64
124	Survival	0	47	0	12	27	0	0	75.1466	369	0.06	89.9035	65.95	60.06	281	17.8	41.7064	0.426793	203	8.58	1.43	1218
125	Survival	0	49	1	16	21.5	1	0	121.931	476	2.25	150.273	43.8	66.93	335	12.6	26.739	0.471222	100	5.78	1	578
126	Survival	0	78	0	18	20	0	0	39.4415	489	3.25	3.2	49.26	69.07	377	12.36	33.3755	0.370331	309	5	1.02	1514.71
127	Survival	0	68	1	7	25.1	0	0	63.1217	795	0.94	1.5	29.97	41.2	405	14.6	40.6639	0.35904	401	5.02	1.01	1993.09
128	Survival	0	58	1	12	19	0	0	106.564	1106	2.15	175.452	55.07	70.07	422	13.62	40.6	0.335468	219	9.06	0.79	2511.57
129	Survival	0	63	0	6	21.5	0	0	22.9685	408	0.65	5.3	28.51	67.43	231	12.8	42.5651	0.300716	157	5.22	0.54	1517.67
130	Survival	0	63	1	13	20.8	0	1	141.129	329	1.12	134.103	69.19	39.6	230	14.8	32.4808	0.455653	192	9.32	1.065	1680.23
131	Survival	0	70	1	6	21.8	0	0	84.7216	479	0.15	1.9	67.97	43.2	317	14.6	44.8898	0.325241	389	4.46	0.915	1896.11
132	Survival	0	59	1	8	27	1	1	68.3032	966	0.46	225.551	46.87	69.83	408	12.8	42.6	0.300469	295	5.42	0.89	1796.52
133	Survival	0	67	0	11	18.1	0	0	27.5403	856	0.25	117.509	34.94	34.48	165	13.69	31.9593	0.428357	395	7.14	0.58	4862.59
134	Survival	0	78	1	12	17.8	1	0	34.9947	545	0.32	18.6	51.68	62.02	380	16.52	42.1603	0.391837	281	8.56	0.545	4413.5
135	Survival	0	71	0	10	21.8	0	0	75.7379	870	0.08	10.5563	40.02	54.8	425	15.93	43.2673	0.368177	199	11.06	0.86	2559.23
136	Survival	0	73	0	18	28.7	0	0	144.042	498	4.1	246.279	37.82	48.55	283	13.1	39.5731	0.331033	377	11.12	1.155	3629.65
137	Survival	0	78	1	16	19	1	0	128.315	1525	3.25	45.3613	57.46	63.08	263	12.8	41.3707	0.309398	310	7.96	0.655	3767.33
138	Survival	0	54	0	17	24	0	0	70.4866	827	0.15	213.023	32.62	56.33	433	14.6	38.9723	0.374625	297	6.62	0.555	3542.59
139	Survival	0	56	0	7	20.1	0	0	21.2403	709	0.09	274.737	57.48	51.29	373	14.3	43.6722	0.32744	145	10.4	1.255	1201.59
140	Survival	0	64	1	15	26.8	0	0	150.987	712	1.25	124.036	72.46	33.39	279	14.93	27.6414	0.540132	234	8.62	1.11	1817.19
141	Survival	0	54	0	13	20.9	0	0	133.517	378	3.66	260.405	44.48	65.33	344	13.9	40.0303	0.347237	281	6.3	1.455	1216.7
142	Survival	0	86	1	14	20.9	1	0	62.9444	652	1.25	88.5176	49.25	29.12	198	14.13	41.7692	0.338288	279	11.02	0.685	4488.44
143	Survival	0	71	0	12	24.9	1	0	69.0691	745	0.09	171.525	33.2	43.02	374	14.2	26.9682	0.526546	275	8.88	1.23	1985.37
144	Survival	0	88	1	14	26.5	1	0	147.829	961	0.11	15.6	70.39	39.94	168	12.6	34.9292	0.360729	352	10.42	0.61	6012.85
145	Survival	0	54	0	16	29.2	0	0	116.824	618	1.15	278.4	44.92	43.25	369	14.3	44.3	0.322799	332	8.64	0.68	4218.35
146	Survival	0	67	0	9	21.8	1	0	19.2412	446	1.36	274.27	63.33	72.77	331	14.7	36.7357	0.400156	158	9.2	0.625	2325.76
147	Survival	0	82	1	12	19	1	0	43.16	690	0.42	220.966	53.53	52.74	242	14.8	41.5829	0.355915	275	10.36	0.76	3748.68
148	death	1	75	1	5	17.1	1	0	56.9	3521	0.05	52.3	62.02	61.48	186	14.2	26.5149	0.535549	448	4.14	0.87	2131.86
149	death	1	62	0	16	18.7	1	0	27.33	481	0.58	146.135	33.58	43.18	303	14.2	32.7191	0.433997	123	8.58	1.465	720.369
150	death	1	87	1	12	19.6	1	0	79.38	488	0.17	25.6682	56.46	61.85	142	11.51	29.8665	0.385382	263	6.52	0.575	2982.19
151	death	1	61	0	18	20.6	0	0	122.4	605	21.12	114.3	71.74	51.7	263	15.41	39.9672	0.385567	253	11.32	1.23	2328.42
152	death	1	79	1	11	19.4	0	0	122.6	482	0.8	12.6	39.68	66.55	266	15.07	44.6152	0.337778	301	9.42	0.84	3375.5
153	death	1	82	0	14	19.9	1	0	37.35	460	0.09	44.7935	45.97	69.91	141	15.2	43.0011	0.353479	222	9.64	0.94	2276.68
154	death	1	55	1	11	19.7	0	0	21.41	930	0.26	102.4	66.79	32.06	303	12.6	37.3338	0.337496	408	15.3	2.1	2972.57
155	death	1	82	0	5	18.6	0	0	11.16	598	0.15	41.3984	31.55	45.65	308	14.79	27.1086	0.545584	253	10.7	1.2	2255.92
156	death	1	85	0	18	20.9	0	0	135.13	611	1.6	6.8	49.55	63.39	173	14.3	45.1301	0.316862	215	8.34	1.33	1348.2
157	death	1	84	1	6	20.1	1	1	43.16	448	0.42	58.9357	44.22	69.93	134	15.35	27.9815	0.548576	584	6.92	1.22	3312.52
158	death	1	58	0	7	19.4	1	0	15.6	549	0.24	193.81	49.67	70.81	183	15.15	35.0254	0.432543	264	8.63	1.045	2180.21
159	death	1	85	0	24	28.7	1	0	41.47	496	0.78	6.87	52.63	34.14	404	15.03	44.5881	0.337086	282	4.26	0.68	1766.65
160	death	1	70	1	8	24.7	0	0	55.8	488	0.09	81.101	34.97	62.94	217	12.51	26.2517	0.476541	417	7.16	1.35	2211.64
161	death	1	67	1	3	22.4	0	0	7.13	987	0.11	131.727	51.02	59.54	138	15.6	28.1	0.55516	374	4.62	0.58	2979.1
162	death	1	86	1	4	24.6	1	1	173.56	953	0.25	9.95002	35.93	55.34	290	14.6	26.7	0.546816	280	5.46	0.64	2388.75
163	death	1	78	0	11	19.7	0	0	97.53	449	0.42	234.561	41.39	49.08	154	15.2	31.5	0.48254	369	7.18	1.38	1919.87
164	death	1	81	1	14	19.9	0	0	50.01	422	0.06	44.6639	45.08	72.53	191	14.9	33.9	0.439528	149	9.14	0.695	1959.51
165	death	1	85	1	6	28.7	1	1	79.19	19906	0.16	156.045	54.93	52.54	219	14.47	26.5	0.546038	407	6.72	1.215	2251.06
166	death	1	56	0	5	20.2	0	0	122.03	13316	0.88	58.0267	48.61	40.21	190	13.8	22.7	0.60793	139	10.42	2.1	689.705
167	death	1	88	0	7	20.3	1	0	200	7514	0.58	169.487	41.81	30.49	263	12.9	24.6	0.52439	400	8.36	0.64	5225
168	death	1	54	0	9	27.4	0	0	79.07	9175	0.12	35.2772	32.68	72.85	329	14.2	23.1	0.614719	193	7.2	1.2	1158
169	death	1	67	1	11	18.5	1	1	3.21931	2569	1.25	41.141	44.91	60.51	241	16.56	31.5	0.525714	156	8.78	1.43	957.818
170	death	1	61	1	8	19.4	0	0	183.2	3215	0.18	141.052	62.92	63.8	283	12.98	30.7	0.422801	202	11.38	0.81	2837.98
171	death	1	87	1	10	24.5	1	1	65.23	489	0.12	172.395	46.28	54.07	375	14.95	43.6516	0.342485	208	11.12	0.56	4130.29
172	death	1	53	0	4	27.8	0	0	118.112	9987	25.36	47.6976	30.54	63.79	255	14.7	22.3	0.659193	312	9.66	0.965	3123.23
173	death	1	71	0	12	18.6	0	0	150.571	15852	1.36	58.63	62.44	40.5	226	12.27	30.6821	0.399907	409	14.58	0.915	6517.18
174	death	1	77	1	11	21.3	1	0	84.8684	22064	42.52	49.7069	52.87	70.34	417	13.37	40.7655	0.327974	381	12.12	1.215	3800.59
175	death	1	59	0	6	18.2	0	0	77.0935	1245	0.11	15.36	58.47	52.28	151	13.8	27.7498	0.497301	292	6.44	0.645	2915.47
176	death	1	89	1	18	19.5	1	0	48.96	6222	0.09	11.36	39.12	59.26	389	13.6	32.0977	0.423706	174	4.22	1.3	564.831
177	death	1	89	0	7	17.8	0	0	103.666	658	0.08	149.962	52.64	29.49	176	14.7	25.6	0.574219	375	9.92	1.045	3559.81
178	death	1	77	1	8	19.5	1	0	64.2814	3689	1.32	107.2	60.26	43.79	260	15.1	25.6992	0.587567	225	5.14	0.84	1376.79
179	death	1	60	1	9	25.2	1	0	88.9556	809	4.1	55.0448	42.04	36.81	287	14.9	24.3	0.613169	180	11.26	0.72	2815
180	death	1	85	0	14	19.5	0	0	147.62	1425	3.25	196.144	43.24	48.03	338	14.45	25.9	0.557915	126	9.48	0.78	1531.38
181	death	1	73	1	5	22.4	1	0	73.8752	775	0.15	29.6	71.77	59.2	251	15.53	35.8	0.433799	398	10.94	0.725	6005.68
182	death	1	77	1	11	18.1	1	1	58.96	2452	0.09	3.8	50.4	65.1	152	12.1	32.4808	0.372527	417	18.26	1.35	5640.31
183	death	1	87	1	12	20.5	0	0	75.1466	2478	1.25	73.5799	34.21	43.36	205	14.9	44.8898	0.331924	385	7.04	1	2710.4
184	death	1	72	1	5	20	1	0	121.931	3561	1.36	14.69	60.41	58.1	369	14.2	31.5467	0.450127	329	28.12	2.36	3920.12
185	death	1	56	0	15	25.9	0	0	39.4415	1478	42.25	161.076	50.36	28.37	253	14.9	31.9593	0.466218	283	6.74	1.11	1718.4
186	death	1	79	1	11	25.7	1	0	63.1217	2532	1.01	95.1393	52.11	65.4	262	13.56	42.1603	0.321629	219	18.96	1.2	3460.2
187	death	1	73	1	13	21.2	1	0	106.564	1425	0.9	33.8	66.71	65.8	169	14.6	43.2673	0.337437	413	11.1	1.045	4386.89
188	death	1	81	1	8	21.1	0	0	56.7	5842	24.65	25.36	52.63	48.6	310	14.38	39.5731	0.363378	325	13.2	1.85	2318.92
189	death	1	89	1	21	24.1	1	0	141.129	1125	1.08	195.649	39.26	42.6	413	15.6	41.3707	0.377079	194	6.46	1.12	1118.96
190	death	1	76	0	13	23.2	0	0	95.62	806	0.08	16.3569	49.15	87.4	256	12.52	38.9723	0.321253	220	7.64	0.595	2824.87
191	death	1	54	1	3	19.8	1	0	118.42	874	0.45	170.225	64.08	25.7	195	14.2	32.6	0.435583	301	15.36	0.795	5815.55
192	death	1	88	0	17	21.5	0	1	142.21	1258	0.63	63.99	42.03	61.2	205	15.4	41.2	0.373786	190	11.46	0.965	2256.37
193	death	1	74	0	5	19	0	0	28.94	942	0.08	161.715	67.08	94.1	198	15.4	19.6	0.785714	390	11.48	0.755	5930.07
194	death	1	56	1	12	22.7	1	0	34.29	6641	3.25	69.9708	57.09	55.7	153	14.2	25.8	0.550388	240	9.36	1.09	2060.92
